# Supplementary material for: Mitochondrial sAC-cAMP-PKA Axis Modulates the ΔΨm-Dependent Control Coefficients of the Respiratory Chain Complexes: Evidence of Respirasome Plasticity
Source: Int J Mol Sci. 2023 Oct 13;24(20):15144. doi: 10.3390/ijms242015144 (PMC10607245; doi:10.3390/ijms242015144)
Supplement: Supplementary file 1 [file ijms-24-15144-s001.zip]

Archive with 1 entries (1 files):
- ijms-2661306-SI.pdf
